# Supplementary material for: Could the Microbiota Be a Predictive Factor for the Clinical Response to Probiotic Supplementation in IBS-D? A Cohort Study
Source: Microorganisms. 2023 Jan 20;11(2):277. doi: 10.3390/microorganisms11020277 (PMC9964083; doi:10.3390/microorganisms11020277)
Supplement: Supplementary file 1 [file microorganisms-11-00277-s001.zip]

Archive with 1 entries (1 files):
- microorganisms-2065077-supplementary.pdf
